# Supplementary material for: Regiodivergence in the Cycloadditions between a Cyclic Nitrone and Carbonyl-Type Dipolarophiles
Source: J Org Chem. 2025 Jul 29;90(31):11020–32. doi: 10.1021/acs.joc.5c00727 (PMC12340946; doi:10.1021/acs.joc.5c00727)
Supplement: Supplementary file 2 [file jo5c00727_si_002.zip]

Archive with 1,768 entries (1,467 files):
- FID for publication/
- FID for publication/1/
- FID for publication/1/1H/
- FID for publication/1/1H/acqu
- FID for publication/1/1H/acqus
- FID for publication/1/1H/adcInfo_TRX1.xml
- FID for publication/1/1H/audita.txt
- FID for publication/1/1H/fid
- FID for publication/1/1H/format.temp
- FID for publication/1/1H/lists/
- FID for publication/1/1H/lists/form/
- FID for publication/1/1H/lists/form/plot_acqu.form
- FID for publication/1/1H/lists/pp/
- FID for publication/1/1H/lists/pp/Avance.incl
- FID for publication/1/1H/lists/pp/zg30
- FID for publication/1/1H/pdata/
- FID for publication/1/1H/pdata/1/
- FID for publication/1/1H/pdata/1/1i
- FID for publication/1/1H/pdata/1/1r
- FID for publication/1/1H/pdata/1/auditp.txt
- FID for publication/1/1H/pdata/1/intrng
- FID for publication/1/1H/pdata/1/outd
- FID for publication/1/1H/pdata/1/peaklist.xml
- FID for publication/1/1H/pdata/1/peakrng
- FID for publication/1/1H/pdata/1/peaks
- FID for publication/1/1H/pdata/1/proc
- FID for publication/1/1H/pdata/1/procs
- FID for publication/1/1H/pdata/1/title
- FID for publication/1/1H/pdata/1001/
- FID for publication/1/1H/pdata/1001/1i
- FID for publication/1/1H/pdata/1001/1r
- FID for publication/1/1H/pdata/1001/auditp.txt
- FID for publication/1/1H/pdata/1001/intrng
- FID for publication/1/1H/pdata/1001/outd
- FID for publication/1/1H/pdata/1001/proc
- FID for publication/1/1H/pdata/1001/procs
- FID for publication/1/1H/pdata/1001/title
- FID for publication/1/1H/prosol_History
- FID for publication/1/1H/pulseprogram.precomp
- FID for publication/1/1H/scon2
- FID for publication/1/1H/shimvalues
- FID for publication/1/1H/specpar
- FID for publication/1/1H/topshimreport
- FID for publication/1/1H/uxnmr.info
- FID for publication/1/1H/uxnmr.par
- FID for publication/1/1H/vtc_pid_settings
- FID for publication/2/
- FID for publication/2/13C/
- FID for publication/2/13C/2/
- FID for publication/2/13C/2/acqu
- FID for publication/2/13C/2/acqus
- FID for publication/2/13C/2/adcInfo_TRX2.xml
- FID for publication/2/13C/2/audita.txt
- FID for publication/2/13C/2/cpdprg2
- FID for publication/2/13C/2/fid
- FID for publication/2/13C/2/format.temp
- FID for publication/2/13C/2/pdata/
- FID for publication/2/13C/2/pdata/1/
- FID for publication/2/13C/2/pdata/1/1i
- FID for publication/2/13C/2/pdata/1/1r
- FID for publication/2/13C/2/pdata/1/auditp.txt
- FID for publication/2/13C/2/pdata/1/outd
- FID for publication/2/13C/2/pdata/1/parm.txt
- FID for publication/2/13C/2/pdata/1/peakrng
- FID for publication/2/13C/2/pdata/1/peaks
- FID for publication/2/13C/2/pdata/1/proc
- FID for publication/2/13C/2/pdata/1/procs
- FID for publication/2/13C/2/pdata/1/title
- FID for publication/2/13C/2/prosol_History
- FID for publication/2/13C/2/pulseprogram
- FID for publication/2/13C/2/scon2
- FID for publication/2/13C/2/shimvalues
- FID for publication/2/13C/2/specpar
- FID for publication/2/13C/2/stanprogram30445
- FID for publication/2/13C/2/uxnmr.info
- FID for publication/2/13C/2/uxnmr.par
- FID for publication/2/13C/2/vtc_pid_settings
- FID for publication/2/13C/3/
- FID for publication/2/13C/3/acqu
- FID for publication/2/13C/3/acqus
- FID for publication/2/13C/3/adcInfo_TRX2.xml
- FID for publication/2/13C/3/audita.txt
- FID for publication/2/13C/3/cpdprg2
- FID for publication/2/13C/3/fid
- FID for publication/2/13C/3/format.temp
- FID for publication/2/13C/3/pdata/
- FID for publication/2/13C/3/pdata/1/
- FID for publication/2/13C/3/pdata/1/1i
- FID for publication/2/13C/3/pdata/1/1r
- FID for publication/2/13C/3/pdata/1/auditp.txt
- FID for publication/2/13C/3/pdata/1/outd
- FID for publication/2/13C/3/pdata/1/parm.txt
- FID for publication/2/13C/3/pdata/1/peakrng
- FID for publication/2/13C/3/pdata/1/peaks
- FID for publication/2/13C/3/pdata/1/proc
- FID for publication/2/13C/3/pdata/1/procs
- FID for publication/2/13C/3/pdata/1/title
- FID for publication/2/13C/3/prosol_History
- FID for publication/2/13C/3/pulseprogram
- FID for publication/2/13C/3/scon2
- FID for publication/2/13C/3/shimvalues
- FID for publication/2/13C/3/specpar
- FID for publication/2/13C/3/stanprogram30445
- FID for publication/2/13C/3/uxnmr.info
- FID for publication/2/13C/3/uxnmr.par
- FID for publication/2/13C/3/vtc_pid_settings
- FID for publication/2/13C/4/
- FID for publication/2/13C/4/acqu
- FID for publication/2/13C/4/acqus
- FID for publication/2/13C/4/adcInfo_TRX2.xml
- FID for publication/2/13C/4/audita.txt
- FID for publication/2/13C/4/cpdprg2
- FID for publication/2/13C/4/fid
- FID for publication/2/13C/4/format.temp
- FID for publication/2/13C/4/pdata/
- FID for publication/2/13C/4/pdata/1/
- FID for publication/2/13C/4/pdata/1/1i
- FID for publication/2/13C/4/pdata/1/1r
- FID for publication/2/13C/4/pdata/1/auditp.txt
- FID for publication/2/13C/4/pdata/1/outd
- FID for publication/2/13C/4/pdata/1/parm.txt
- FID for publication/2/13C/4/pdata/1/peaklist.xml
- FID for publication/2/13C/4/pdata/1/peakrng
- FID for publication/2/13C/4/pdata/1/peaks
- FID for publication/2/13C/4/pdata/1/proc
- FID for publication/2/13C/4/pdata/1/procs
- FID for publication/2/13C/4/pdata/1/title
- FID for publication/2/13C/4/prosol_History
- FID for publication/2/13C/4/pulseprogram
- FID for publication/2/13C/4/scon2
- FID for publication/2/13C/4/shimvalues
- FID for publication/2/13C/4/specpar
- FID for publication/2/13C/4/stanprogram30445
- FID for publication/2/13C/4/uxnmr.info
- FID for publication/2/13C/4/uxnmr.par
- FID for publication/2/13C/4/vtc_pid_settings
- FID for publication/2/1H/
- FID for publication/2/1H/1/
- FID for publication/2/1H/1/acqu
- FID for publication/2/1H/1/acqus
- FID for publication/2/1H/1/adcInfo_TRX1.xml
- FID for publication/2/1H/1/audita.txt
- FID for publication/2/1H/1/fid
- FID for publication/2/1H/1/format.temp
- FID for publication/2/1H/1/pdata/
- FID for publication/2/1H/1/pdata/1/
- FID for publication/2/1H/1/pdata/1/1i
- FID for publication/2/1H/1/pdata/1/1r
- FID for publication/2/1H/1/pdata/1/auditp.txt
- FID for publication/2/1H/1/pdata/1/intrng
- FID for publication/2/1H/1/pdata/1/outd
- FID for publication/2/1H/1/pdata/1/parm.txt
- FID for publication/2/1H/1/pdata/1/peaklist.xml
- FID for publication/2/1H/1/pdata/1/peakrng
- FID for publication/2/1H/1/pdata/1/peaks
- FID for publication/2/1H/1/pdata/1/proc
- FID for publication/2/1H/1/pdata/1/procs
- FID for publication/2/1H/1/pdata/1/title
- FID for publication/2/1H/1/prosol_History
- FID for publication/2/1H/1/pulseprogram
- FID for publication/2/1H/1/scon2
- FID for publication/2/1H/1/shimvalues
- FID for publication/2/1H/1/specpar
- FID for publication/2/1H/1/stanprogram30445
- FID for publication/2/1H/1/uxnmr.info
- FID for publication/2/1H/1/uxnmr.par
- FID for publication/2/1H/1/vtc_pid_settings
- FID for publication/2/COSY/
- FID for publication/2/COSY/7/
- FID for publication/2/COSY/7/acqu
- FID for publication/2/COSY/7/acqu2
- FID for publication/2/COSY/7/acqu2s
- FID for publication/2/COSY/7/acqus
- FID for publication/2/COSY/7/adcInfo_TRX1.xml
- FID for publication/2/COSY/7/audita.txt
- FID for publication/2/COSY/7/format.temp
- FID for publication/2/COSY/7/lists/
- FID for publication/2/COSY/7/lists/form/
- FID for publication/2/COSY/7/lists/form/plot_acqu.form
- FID for publication/2/COSY/7/lists/gp/
- FID for publication/2/COSY/7/lists/gp/EA
- FID for publication/2/COSY/7/lists/gp/SMSQ10.100
- FID for publication/2/COSY/7/lists/pp/
- FID for publication/2/COSY/7/lists/pp/Avance.incl
- FID for publication/2/COSY/7/lists/pp/cosygpppqf
- FID for publication/2/COSY/7/lists/pp/Grad.incl
- FID for publication/2/COSY/7/pdata/
- FID for publication/2/COSY/7/pdata/1/
- FID for publication/2/COSY/7/pdata/1/2rr
- FID for publication/2/COSY/7/pdata/1/auditp.txt
- FID for publication/2/COSY/7/pdata/1/clevels
- FID for publication/2/COSY/7/pdata/1/curdat2
- FID for publication/2/COSY/7/pdata/1/outd
- FID for publication/2/COSY/7/pdata/1/portf
- FID for publication/2/COSY/7/pdata/1/proc
- FID for publication/2/COSY/7/pdata/1/proc2
- FID for publication/2/COSY/7/pdata/1/proc2s
- FID for publication/2/COSY/7/pdata/1/procs
- FID for publication/2/COSY/7/pdata/1/title
- FID for publication/2/COSY/7/prosol_History
- FID for publication/2/COSY/7/pulseprogram.precomp
- FID for publication/2/COSY/7/scon2
- FID for publication/2/COSY/7/ser
- FID for publication/2/COSY/7/shimvalues
- FID for publication/2/COSY/7/specpar
- FID for publication/2/COSY/7/uxnmr.info
- FID for publication/2/COSY/7/uxnmr.par
- FID for publication/2/COSY/7/vtc_pid_settings
- FID for publication/2/HMBC/
- FID for publication/2/HMBC/6/
- FID for publication/2/HMBC/6/acqu
- FID for publication/2/HMBC/6/acqu2
- FID for publication/2/HMBC/6/acqu2s
- FID for publication/2/HMBC/6/acqus
- FID for publication/2/HMBC/6/adcInfo_TRX1.xml
- FID for publication/2/HMBC/6/audita.txt
- FID for publication/2/HMBC/6/format.temp
- FID for publication/2/HMBC/6/lists/
- FID for publication/2/HMBC/6/lists/form/
- FID for publication/2/HMBC/6/lists/form/plot_acqu.form
- FID for publication/2/HMBC/6/lists/gp/
- FID for publication/2/HMBC/6/lists/gp/EA
- FID for publication/2/HMBC/6/lists/gp/SMSQ10.100
- FID for publication/2/HMBC/6/lists/pp/
- FID for publication/2/HMBC/6/lists/pp/Avance.incl
- FID for publication/2/HMBC/6/lists/pp/Delay.incl
- FID for publication/2/HMBC/6/lists/pp/Grad.incl
- FID for publication/2/HMBC/6/lists/pp/hmbcacgplpndqf.2
- FID for publication/2/HMBC/6/lists/wave/
- FID for publication/2/HMBC/6/lists/wave/Crp60,0.5,20.1
- FID for publication/2/HMBC/6/pdata/
- FID for publication/2/HMBC/6/pdata/1/
- FID for publication/2/HMBC/6/pdata/1/2rr
- FID for publication/2/HMBC/6/pdata/1/auditp.txt
- FID for publication/2/HMBC/6/pdata/1/clevels
- FID for publication/2/HMBC/6/pdata/1/curdat2
- FID for publication/2/HMBC/6/pdata/1/outd
- FID for publication/2/HMBC/6/pdata/1/portf
- FID for publication/2/HMBC/6/pdata/1/proc
- FID for publication/2/HMBC/6/pdata/1/proc2
- FID for publication/2/HMBC/6/pdata/1/proc2s
- FID for publication/2/HMBC/6/pdata/1/procs
- FID for publication/2/HMBC/6/pdata/1/title
- FID for publication/2/HMBC/6/prosol_History
- FID for publication/2/HMBC/6/pulseprogram.precomp
- FID for publication/2/HMBC/6/scon2
- FID for publication/2/HMBC/6/ser
- FID for publication/2/HMBC/6/shimvalues
- FID for publication/2/HMBC/6/specpar
- FID for publication/2/HMBC/6/uxnmr.info
- FID for publication/2/HMBC/6/uxnmr.par
- FID for publication/2/HMBC/6/vtc_pid_settings
- FID for publication/2/HSQC/
- FID for publication/2/HSQC/5/
- FID for publication/2/HSQC/5/acqu
- FID for publication/2/HSQC/5/acqu2
- FID for publication/2/HSQC/5/acqu2s
- FID for publication/2/HSQC/5/acqus
- FID for publication/2/HSQC/5/adcInfo_TRX1.xml
- FID for publication/2/HSQC/5/audita.txt
- FID for publication/2/HSQC/5/format.temp
- FID for publication/2/HSQC/5/lists/
- FID for publication/2/HSQC/5/lists/cpd/
- FID for publication/2/HSQC/5/lists/cpd/garp
- FID for publication/2/HSQC/5/lists/form/
- FID for publication/2/HSQC/5/lists/form/plot_acqu.form
- FID for publication/2/HSQC/5/lists/gp/
- FID for publication/2/HSQC/5/lists/gp/EA
- FID for publication/2/HSQC/5/lists/gp/SMSQ10.100
- FID for publication/2/HSQC/5/lists/pp/
- FID for publication/2/HSQC/5/lists/pp/Avance.incl
- FID for publication/2/HSQC/5/lists/pp/Delay.incl
- FID for publication/2/HSQC/5/lists/pp/Grad.incl
- FID for publication/2/HSQC/5/lists/pp/hsqcedetgpsp.3
- FID for publication/2/HSQC/5/lists/wave/
- FID for publication/2/HSQC/5/lists/wave/Crp60,0.5,20.1
- FID for publication/2/HSQC/5/lists/wave/Crp60_xfilt.2
- FID for publication/2/HSQC/5/pdata/
- FID for publication/2/HSQC/5/pdata/1/
- FID for publication/2/HSQC/5/pdata/1/2ii
- FID for publication/2/HSQC/5/pdata/1/2ir
- FID for publication/2/HSQC/5/pdata/1/2ri
- FID for publication/2/HSQC/5/pdata/1/2rr
- FID for publication/2/HSQC/5/pdata/1/auditp.txt
- FID for publication/2/HSQC/5/pdata/1/clevels
- FID for publication/2/HSQC/5/pdata/1/curdat2
- FID for publication/2/HSQC/5/pdata/1/outd
- FID for publication/2/HSQC/5/pdata/1/portf
- FID for publication/2/HSQC/5/pdata/1/proc
- FID for publication/2/HSQC/5/pdata/1/proc2
- FID for publication/2/HSQC/5/pdata/1/proc2s
- FID for publication/2/HSQC/5/pdata/1/procs
- FID for publication/2/HSQC/5/pdata/1/title
- FID for publication/2/HSQC/5/pdata/1000/
- FID for publication/2/HSQC/5/pdata/1000/1i
- FID for publication/2/HSQC/5/pdata/1000/1r
- FID for publication/2/HSQC/5/pdata/1000/auditp.txt
- FID for publication/2/HSQC/5/pdata/1000/curdat2
- FID for publication/2/HSQC/5/pdata/1000/outd
- FID for publication/2/HSQC/5/pdata/1000/proc
[truncated: 1,468 more entries]
