# Supplementary material for: Regiodivergence in the Cycloadditions between a Cyclic Nitrone and Carbonyl-Type Dipolarophiles
Source: J Org Chem. 2025 Jul 29;90(31):11020–32. doi: 10.1021/acs.joc.5c00727 (PMC12340946; doi:10.1021/acs.joc.5c00727)
Supplement: Supplementary file 2 [file jo5c00727_si_002.zip › FID for publication/1/1H/pdata/1/auditp.txt]

##TITLE= Audit trail, TopSpin 4.2.0
##JCAMPDX= 5.01
##ORIGIN= Bruker BioSpin GmbH
##OWNER= root
$$ C:/Bruker/data/2023/rmn-1111/1/pdata/1/auditp.txt
##AUDIT TRAIL=  $$ (NUMBER, WHEN, WHO, WHERE, PROCESS, VERSION, WHAT)
(   1,<2023-05-11 14:53:34.027 +0000>,<HOMERE\root>,<HOMERE>,<go4>,<TopSpin 4.2.0>,
      <acquisition in progress>)
$$ C:/Bruker/data/2023/rmn-1111/1/audita.txt
(   2,<2023-05-11 14:55:21.431 +0000>,<HOMERE\root>,<HOMERE>,<go4>,<TopSpin 4.2.0>,
      <created by zg on 'Avance NEO' (HOMERE) by user 'HOMERE\root'
       on data set with UUID '9a221278-f00b-11ed-817e-001395264911'
       started at 2023-05-11 14:53:34.027 +0000, POWCHK enabled, PULCHK disabled,
       completed at 2023-05-11 14:55:21.427 +0000
       configuration hash MD5:
       68 AB 97 E3 1F 79 86 6B 08 D1 C2 60 2F 05 70 47
       double data hash MD5: 64K
       F5 36 F7 18 62 F2 13 EE 92 06 7D 0C F5 94 A2 7C>)
(   3,<2023-05-11 16:55:18.576 +0200>,<root>,<HOMERE>,<xwish3>,<TopSpin 4.2.0>,
      <ICON-NMR User ID: root
       double data hash MD5: 64K
       F5 36 F7 18 62 F2 13 EE 92 06 7D 0C F5 94 A2 7C>)
(   4,<2023-05-11 16:55:21.451 +0200>,<root/root>,<HOMERE>,<proc1d>,<TopSpin 4.2.0>,
      <Start of raw data processing
       ef LB = 0.3 FT_mod = 6 PKNL = 1 SI = 64K 
       data hash MD5: 64K
       A1 1D E3 70 81 80 1B 10 B4 03 FA D0 54 DF 29 06>)
(   5,<2023-05-11 16:55:22.451 +0200>,<root/root>,<HOMERE>,<proc1d>,<TopSpin 4.2.0>,
      <apk0 
       data hash MD5: 64K
       40 33 8E 10 1D E1 FF AB B2 48 72 75 20 CA BC 77>)
(   6,<2023-05-11 16:55:22.654 +0200>,<root/root>,<HOMERE>,<proc1d>,<TopSpin 4.2.0>,
      <abs ABSG = 5 
       data hash MD5: 64K
       2E 02 9D B7 15 1B 6B 30 2B 79 36 3B 40 7C 23 A6>)
(   7,<2023-05-11 16:55:22.841 +0200>,<root/root>,<HOMERE>,<peak>,<TopSpin 4.2.0>,
      <1D Peak picking
       data hash MD5: 64K
       2E 02 9D B7 15 1B 6B 30 2B 79 36 3B 40 7C 23 A6>)
(   8,<2023-05-11 16:55:22.998 +0200>,<root/root>,<HOMERE>,<xwish3>,<TopSpin 4.2.0>,
      <ICON-NMR User ID: root
       data hash MD5: 64K
       2E 02 9D B7 15 1B 6B 30 2B 79 36 3B 40 7C 23 A6>)
##END=

$$ hash MD5
$$ 81 2A 8F F3 58 8C 4A 03 8F C6 B7 5E ED 46 C4 B4
