# Supplementary material for: Regiodivergence in the Cycloadditions between a Cyclic Nitrone and Carbonyl-Type Dipolarophiles
Source: J Org Chem. 2025 Jul 29;90(31):11020–32. doi: 10.1021/acs.joc.5c00727 (PMC12340946; doi:10.1021/acs.joc.5c00727)
Supplement: Supplementary file 2 [file jo5c00727_si_002.zip › FID for publication/1/1H/pdata/1/intrng]

P 0
7.387024   7.119409
6.996481   6.618724
5.437225   5.073152
5.072928   4.373944
4.330874   3.288230
2.522173   0.894500
