# Supplementary material for: Regiodivergence in the Cycloadditions between a Cyclic Nitrone and Carbonyl-Type Dipolarophiles
Source: J Org Chem. 2025 Jul 29;90(31):11020–32. doi: 10.1021/acs.joc.5c00727 (PMC12340946; doi:10.1021/acs.joc.5c00727)
Supplement: Supplementary file 2 [file jo5c00727_si_002.zip › FID for publication/1/1H/pdata/1/peaklist.xml]

<?xml version="1.0" encoding="UTF-8"?>
<PeakList>
  <PeakList1D>
    <PeakList1DHeader creator="root" date="2023-05-11T16:55:22.873+02:00" expNo="1" name="rmn-1111" owner="" procNo="1" source="C:/Bruker/data/2023">
      <PeakPickDetails>F1=12.306160ppm, F2=-2.394944ppm, MI=0.10cm, MAXI=10000.00cm, PC=1.000
      </PeakPickDetails>
    </PeakList1DHeader>
    <Peak1D F1="7.259888" intensity="3.165963e+00" type="0"/>
    <Peak1D F1="6.852918" intensity="3.712528e+00" type="0"/>
    <Peak1D F1="6.849029" intensity="2.923275e+00" type="0"/>
    <Peak1D F1="5.279380" intensity="1.916904e+00" type="0"/>
    <Peak1D F1="5.263548" intensity="2.067959e+00" type="0"/>
    <Peak1D F1="4.904292" intensity="1.342778e+00" type="0"/>
    <Peak1D F1="4.901100" intensity="1.045180e+00" type="0"/>
    <Peak1D F1="4.889870" intensity="2.243805e+00" type="0"/>
    <Peak1D F1="4.874950" intensity="1.288891e+00" type="0"/>
    <Peak1D F1="4.140001" intensity="7.526822e-01" type="0"/>
    <Peak1D F1="4.136367" intensity="5.972342e-01" type="0"/>
    <Peak1D F1="4.126617" intensity="7.005635e-01" type="0"/>
    <Peak1D F1="4.122994" intensity="5.310178e-01" type="0"/>
    <Peak1D F1="4.102061" intensity="1.569106e+00" type="0"/>
    <Peak1D F1="4.098391" intensity="1.261256e+00" type="0"/>
    <Peak1D F1="4.089030" intensity="1.550522e+00" type="0"/>
    <Peak1D F1="4.085095" intensity="1.170846e+00" type="0"/>
    <Peak1D F1="4.033907" intensity="2.144932e+00" type="0"/>
    <Peak1D F1="4.030790" intensity="2.651555e+00" type="0"/>
    <Peak1D F1="4.027333" intensity="2.044831e+00" type="0"/>
    <Peak1D F1="3.996030" intensity="9.912257e-01" type="0"/>
    <Peak1D F1="3.992814" intensity="1.230387e+00" type="0"/>
    <Peak1D F1="3.989350" intensity="9.391641e-01" type="0"/>
    <Peak1D F1="1.502408" intensity="1.058698e-01" type="0"/>
    <Peak1D F1="1.432911" intensity="1.450892e+01" type="0"/>
    <Peak1D F1="1.345850" intensity="1.500000e+01" type="0"/>
    <Peak1D F1="1.320663" intensity="1.423651e-01" type="0"/>
    <Peak1D F1="1.272000" intensity="1.168824e-01" type="0"/>
    <Peak1D F1="1.217151" intensity="1.220142e-01" type="0"/>
  </PeakList1D>
</PeakList>
