# Supplementary material for: Regiodivergence in the Cycloadditions between a Cyclic Nitrone and Carbonyl-Type Dipolarophiles
Source: J Org Chem. 2025 Jul 29;90(31):11020–32. doi: 10.1021/acs.joc.5c00727 (PMC12340946; doi:10.1021/acs.joc.5c00727)
Supplement: Supplementary file 2 [file jo5c00727_si_002.zip › FID for publication/1/1H/pdata/1/peakrng]

P    #regions in PPM
# 2023-05-11 16:55:22 +0200  root@HOMERE
# low field   high field   mi   maxi
  12.3061599731445  -2.39494386822631  0.100  10000.000  # for region 1
