# Supplementary material for: Regiodivergence in the Cycloadditions between a Cyclic Nitrone and Carbonyl-Type Dipolarophiles
Source: J Org Chem. 2025 Jul 29;90(31):11020–32. doi: 10.1021/acs.joc.5c00727 (PMC12340946; doi:10.1021/acs.joc.5c00727)
Supplement: Supplementary file 2 [file jo5c00727_si_002.zip › FID for publication/1/1H/shimvalues]

# Thu May 11 14:55:20 2023
#$$PROBEIDENTIFIER=Z149000_0028
#$$PROBENAME=CPP BBO 400S1 BB-H&F-D-05 Z
#$$SHIMID=313232
#
# Active Shim Gradients
#
Z           		-313            
Z2          		-5507           
Z3          		-1909           
Z4          		3694            
Z5          		-375            
Z6          		6190            
X           		1749            
XZ          		14406           
XZ2         		5302            
XZ3         		-3128           
Y           		5379            
YZ          		-6607           
YZ2         		-216            
YZ3         		-1238           
XY          		36338           
XYZ         		-11924          
(X2-Y2)     		-22348          
(X2-Y2)Z    		-5162           
X3          		-2499           
Y3          		-1222           
#
# Lock Parameter
#
FIELD		6622.133
LOCKPHASE		 354.824
LOCKPOWER		 -30.000
LOCKGAIN		 122.587
LOCKDC		 -75.000
LOCKSHIFT		   7.260
LOOPGAIN		 -12.000
LOOPTIME		   0.400
LOOPFILTER		 100.000
#
IEEE64_VERSION_CODE 1
#
# Shim currents 
#
SHIM_SETTING [ 1]     -151.99969229
SHIM_SETTING [ 2]    -2726.20519811
SHIM_SETTING [ 3]    -1003.88233025
SHIM_SETTING [ 4]     1943.00065702
SHIM_SETTING [ 5]     -197.10771672
SHIM_SETTING [ 6]      919.73899765
SHIM_SETTING [ 7]     7577.78598061
SHIM_SETTING [ 8]     2788.79999286
SHIM_SETTING [ 9]   -11755.29596992
SHIM_SETTING [10]    19113.99795108
SHIM_SETTING [11]     2829.21099276
SHIM_SETTING [12]    -3475.51699111
SHIM_SETTING [13]     -113.86099971
SHIM_SETTING [14]     -651.19899833
SHIM_SETTING [15]     3256.10076489
SHIM_SETTING [16]    -2715.46299305
SHIM_SETTING [17]    -1645.06599579
SHIM_SETTING [18]    -6272.05098395
SHIM_SETTING [19]    -1314.51499664
SHIM_SETTING [20]     -642.72399836
