# Supplementary material for: Regiodivergence in the Cycloadditions between a Cyclic Nitrone and Carbonyl-Type Dipolarophiles
Source: J Org Chem. 2025 Jul 29;90(31):11020–32. doi: 10.1021/acs.joc.5c00727 (PMC12340946; doi:10.1021/acs.joc.5c00727)
Supplement: Supplementary file 2 [file jo5c00727_si_002.zip › FID for publication/1/1H/topshimreport]

New TopShim run:

version = topshim 2.3.0
date = 2023-05-11
time = 16:52:23.524
command = topshim 

FINE SHIMMING

Parameters:

probe = Z149000_0028
solvent = CDCl3
shim nucleus = 2H
nucleus optimised for = 1H
o1p (from lock) = 7.26 ppm

Results:


1D Shimming:
Iteration 1: FWHM Before= 0.2 Hz, Target= 0.4 Hz, After= 0.5 Hz
Iteration 2: FWHM Before= 0.5 Hz, Target= 0.3 Hz, After= 0.5 Hz
Iteration 3: FWHM Before= 0.5 Hz, Target= 0.3 Hz, After= 0.4 Hz
Iteration 4: FWHM Before= 0.4 Hz, Target= 0.3 Hz, After= 0.4 Hz
Iteration 5: FWHM Before= 0.4 Hz, Target= 0.4 Hz, After= 0.5 Hz
Iteration 6: FWHM Before= 0.5 Hz, Target= 0.3 Hz, After= 0.4 Hz
Shim succeeded

Lineshape quality factor (1D spectrum, spinning) = 0.48

shim changes: 
Z	-65
Z2	-96
Z3	+63
Z4	-384
Z5	-120
Z6	-1435

duration = 59 sec
completed successfully
finished Thu May 11 16:53:22 2023


========================================================================
