# Supplementary material for: Regiodivergence in the Cycloadditions between a Cyclic Nitrone and Carbonyl-Type Dipolarophiles
Source: J Org Chem. 2025 Jul 29;90(31):11020–32. doi: 10.1021/acs.joc.5c00727 (PMC12340946; doi:10.1021/acs.joc.5c00727)
Supplement: Supplementary file 2 [file jo5c00727_si_002.zip › FID for publication/2/13C/2/pdata/1/peakrng]

P    #regions in PPM
# 2018-11-09 19:59:12 +0100  root@homere
# low field   high field   mi   maxi
  218.070602416992  -18.5744890551743  0.000  10000.000  # for region 1
