# Supplementary material for: Regiodivergence in the Cycloadditions between a Cyclic Nitrone and Carbonyl-Type Dipolarophiles
Source: J Org Chem. 2025 Jul 29;90(31):11020–32. doi: 10.1021/acs.joc.5c00727 (PMC12340946; doi:10.1021/acs.joc.5c00727)
Supplement: Supplementary file 2 [file jo5c00727_si_002.zip › FID for publication/2/13C/2/uxnmr.info]

CONFIGURATION INFORMATION
=========================

Path         : /opt/topspin/conf/instr/spect/uxnmr.info
Date         : Wed Oct 17 15:15:46 2018
Release      : TopSpin 4.0.5
Installed in : /opt/topspin
Host         : BladeEpu
OS           : CentOS Linux release 7.2.1511 (Core) 
SPECTR-OS    : Version 4.0.28.20180809
CPU          : Intel(R) Core(TM) i7-4700EQ CPU @ 2.40GHz (8 cores at 2424 MHz with Hyperthreading)
User         : root (root)
System       : Avance Neo 400 NMR spectrometer
1H-frequency : 400.13 MHz
Description  : Avance NEO
Bruker Order : 10280206
Configured in: BladeEpu:/opt/topspin/conf/instr/spect

AQ-Rack:
- EPU/2: AV4 EPU/2 Embedded Processing Unit H153448F1/00234 ECL 01.02
- TRX 1200: AV4 TRANSCEIVER 1200 Z148391/01182 ECL 01.05
  Location: in slot 1 of rack 1
  Connection: at IP 192.168.180.14 via PCIe #3
  Devices: MTD at /dev/mtd1, DRX at /dev/bbu/drx3.5, RTD at /dev/bbu/rtd3.4
  Sequencer: FCube
  - FCube1
- TRX 1200: AV4 TRANSCEIVER 1200 Z148391/01184 ECL 01.05
  Location: in slot 2 of rack 1
  Connection: at IP 192.168.180.18 via PCIe #4
  Devices: MTD at /dev/mtd4, DRX at /dev/bbu/drx4.5, RTD at /dev/bbu/rtd4.4
  Sequencer: FCube
  - FCube2
- GTU: AV4 GT-CONTROLLER UNIT Z148393/00362 ECL 01.01
  Location: in slot 6 of rack 1
  Connection: at IP 192.168.180.38 via PCIe #9
  Devices: MTD at /dev/mtd7, RTD at /dev/bbu/rtd9.4, GPROC at /dev/bbu/gproc9.7
  Sequencer: GCube, TCube
  - GCube1
  - TCube1
- PSM-A: AV4 PSM-A Z149510/00406 ECL 01.03
- RACK: AV4 AQS CHASSIS Z149500/00409 ECL 00.03
- PSM-48V: AV4 PSM-48V Z149850/00784 ECL 01.01
- PSM-D: AV4 PSM-D Z149520/00405 ECL 00.02
- FANTRAY: AV4 AQS FAN TRAY Z149501/0384 ECL 00.02
- REF 1200: AV4 REFERENCE 1200 Z148270/00422 ECL 02.01
- HPPR/2 COVER2: HPPR/2 Cover2 Z124567/02586 ECL 00.05
  HPPR2: - HPPR/2 preamplifier connected via AqRack
      Type      : HPPR/2
      Controller: Cover/2
                  no LED display for tuning and matching
      Module  1 : HPLNA 19F1H (virtual 50 Ohm reference: 100.0%/0.1deg, reflection meter without CRP-Bias capability)
                  PN=Z103203, SN=00820 from 20180202
      Module  2 : 2H
                  PN=Z003471, SN=00432 from 20180109
      Module  3 : XBB19F 2HP
                  PN=Z106984, SN=00357 from 20180118
  
- HPLNA 19F1H: HPLNA 1H MODULE 400 Z103203/00820 ECL 05.04
- 2H: HPPR/2 2H MODULE 400 Z003471/00432 ECL 07.00
- XBB19F 2HP: HPPR/2 XBB19F 2HP MODULE 400 Z106984/00357 ECL 07.02


Transmitters at the spectrometer subnet:
----------------------------------------
BLA-W144061-000189 W144061/000189 ECL 10:
- TCP/IP address = 192.168.99.12
- Firmware VS    = 20160518
- Amplifier      = AV4 BLABBH500/100 200-600: W144061/000189 ECL 10
- Controller     = BLA CONTROL BOARD 7: W133936/020361 ECL 21
LTRX Z109888/02407 ECL 04.01:
- TCP/IP address = 192.168.99.11
- Amplifier      = BSMS/2 LOCK TRANSCEIVER 400: Z109888/02407 ECL 04.01

BSMS: BSMS/2 connected to ethernet
- TCP/IP address = 192.168.99.11
- ELCB firmware version = 20170712
- GAB current limits = 0.0/X, 0.0/Y, 10.0/Z (in A)
- SCB channels = 20
- Shim System = BOSS1-SB
- Shim matrix file: BOSS1
- Active shims: Z Z2 Z3 Z4 Z5 X XZ XZ2 (X2-Y2) XY Y YZ YZ2 XZ3 Z6 (X2-Y2)Z YZ3 XYZ X3 Y3
- Magnet polarity: SN (Bruker), uses standard H0 polarity
- L-TRX = BSMS/2 LOCK TRANSCEIVER 400: Z109888/02407 ECL 04.01
- Lock: on L-TRX board, supports 2H
- VTU_SPB = BSMS/2 SPB SENSOR & PNEUMATIC BD: Z115191/04227 ECL 05.02
- VTU_VPSB1 = AV4 VARIABLE POWER SUPPLY BD DC: Z139305/00350 ECL 01.02

VTU: in BSMS/2 connected to ethernet
- TCP/IP address = 192.168.99.11

SampleCase: in BSMS/2 connected to ethernet
- TCP/IP address = 192.168.99.11

Prodigy Control Unit: LNP PRODIGY UNIT Z127349/557
- TCP/IP address   = 192.168.98.2

Line Distribution Units at the spectrometer subnet:
-------------------------------------------------
Line Distribution Unit 1: PDU1
- TCP/IP address   = 192.168.99.99


RF cable connections (detected)
--------------------------------------------------------------------
TRX1 NORM output -> input 2 of transmitter 1 (AV4 BLABBH500/100 200-600 W144061/000189 at TCP/IP 192.168.99.12)
TRX1 AUX  output -> input 1 of transmitter 2 (BSMS/2 LOCK TRANSCEIVER 400 Z109888/02407 at TCP/IP 192.168.99.11)
TRX2 NORM output -> input 1 of transmitter 1 (AV4 BLABBH500/100 200-600 W144061/000189 at TCP/IP 192.168.99.12)
TRX2 AUX  output -> open

Blanking cable connections (detected)
--------------------------------------------------------------------
transmitter 1 = AV4 BLABBH500/100 200-600 W144061/000189 at TCP/IP 192.168.99.12:
- amplifier B-500W uses blanking 2
- amplifier 1H-100W uses blanking 1

transmitter 2 = BSMS/2 LOCK TRANSCEIVER 400 Z109888/02407 at TCP/IP 192.168.99.11:
- amplifier 2H-5W uses blanking 9


Switchbox (unknown: no outputs) routing
--------------------------------------------------------------------
transmitter 1 = AV4 BLABBH500/100 200-600 W144061/000189 at TCP/IP 192.168.99.12:
- amplifier 1H-100W at blanking 1 can be routed to switchbox output 3 (unknown)
- amplifier B-500W at blanking 2 can be routed to switchbox output 1 (unknown) and output 2 (unknown)


Preamplifier connections (detected)
--------------------------------------------------------------------
Tune-TRX1 -> HPLNA 19F1H -> REC1
(no tune) -> 2H          -> (no receiver)
Tune-TRX2 -> XBB19F 2HP  -> REC2
