# Supplementary material for: Regiodivergence in the Cycloadditions between a Cyclic Nitrone and Carbonyl-Type Dipolarophiles
Source: J Org Chem. 2025 Jul 29;90(31):11020–32. doi: 10.1021/acs.joc.5c00727 (PMC12340946; doi:10.1021/acs.joc.5c00727)
Supplement: Supplementary file 2 [file jo5c00727_si_002.zip › FID for publication/2/13C/3/pdata/1/auditp.txt]

##TITLE= Audit trail, TopSpin 4.0.5
##JCAMPDX= 5.01
##ORIGIN= Bruker BioSpin GmbH
##OWNER= root
$$ C:/Bruker/TopSpin4.0.5/data/G.UC21/18rmn-0295/3/pdata/1/auditp.txt
##AUDIT TRAIL=  $$ (NUMBER, WHEN, WHO, WHERE, PROCESS, VERSION, WHAT)
(   1,<2018-11-09 20:57:19.233 +0000>,<root>,<BladeEpu>,<go4>,<TopSpin 4.0.5>,
      <created by zg on 'Avance NEO' (HOMERE) by user 'HOMERE\root'
	started at 2018-11-09 19:00:10.777 +0000, POWCHK enabled, PULCHK disabled,
	finished successfully at 2018-11-09 20:57:19.233 +0000
       configuration hash MD5:
       C1 2F C1 7B 84 19 67 F0 8F A4 DE FA D2 46 A4 33
       double data hash MD5: 64K
       22 88 5E E4 F3 B7 52 07 85 05 54 1F 1E 49 26 3C>)
$$ C:/Bruker/TopSpin4.0.5/data/G.UC21/18rmn-0295/3/audita.txt
(   2,<2018-11-09 21:56:25.470 +0100>,<root>,<homere>,<xwish3>,<TopSpin 4.0.5>,
      <ICON-NMR User ID: root
       double data hash MD5: 64K
       22 88 5E E4 F3 B7 52 07 85 05 54 1F 1E 49 26 3C>)
(   3,<2018-11-09 21:56:27.095 +0100>,<root>,<homere>,<proc1d>,<TopSpin 4.0.5>,
      <Start of raw data processing
       ef LB = 1 FT_mod = 6 PKNL = 1 SI = 32K 
       data hash MD5: 32K
       54 C6 E3 CB 06 62 93 0D 95 59 D7 97 75 8B E9 25>)
$$ C:/Bruker/TopSpin4.0.5/data/G.UC21/18rmn-0295/3/pdata/1/auditp.txt
(   4,<2018-11-09 21:56:27.579 +0100>,<root>,<homere>,<proc1d>,<TopSpin 4.0.5>,
      <apk 
       data hash MD5: 32K
       8B AF 01 EE 73 77 A5 2F 83 A0 04 C6 2A 33 96 4B>)
(   5,<2018-11-09 21:56:28.001 +0100>,<root>,<homere>,<proc1d>,<TopSpin 4.0.5>,
      <abs ABSG = 5 
       data hash MD5: 32K
       EE 76 9D AE 1D EE A8 78 04 C5 23 20 AE DC 18 A8>)
##END=

$$ hash MD5
$$ EC 6F 5D A5 A8 09 B7 79 8D BA D1 A2 28 65 2D EF
