# Supplementary material for: Regiodivergence in the Cycloadditions between a Cyclic Nitrone and Carbonyl-Type Dipolarophiles
Source: J Org Chem. 2025 Jul 29;90(31):11020–32. doi: 10.1021/acs.joc.5c00727 (PMC12340946; doi:10.1021/acs.joc.5c00727)
Supplement: Supplementary file 2 [file jo5c00727_si_002.zip › FID for publication/2/13C/3/pdata/1/parm.txt]

Current Data Parameters
NAME         18rmn-0295              
EXPNO                 3              
PROCNO                1              

F2 - Acquisition Parameters
Date_          20181109              
Time              21.57 h            
INSTRUM      Avance NEO              
PROBHD   Z149000_0028 (              
PULPROG         dept135              
TD                65536              
SOLVENT           CDCl3              
NS                 2048              
DS                    8              
SWH           23809.523 Hz           
FIDRES         0.726609 Hz           
AQ            1.3762560 sec          
RG                3.125              
DW               21.000 usec         
DE                18.00 usec         
TE                298.0 K            
CNST2       145.0000000              
D1           2.00000000 sec          
D2           0.00344828 sec          
D12          0.00002000 sec          
TD0                   1              
SFO1        100.6228298 MHz          
NUC1                13C              
P1                10.00 usec         
P2                20.00 usec         
PLW1        39.68500137 W            
SFO2        400.1316005 MHz          
NUC2                 1H              
CPDPRG[2        waltz16              
P3                12.00 usec         
P4                24.00 usec         
PCPD2             80.00 usec         
PLW2         7.49889994 W            
PLW12        0.16873001 W            

F2 - Processing parameters
SI                32768              
SF          100.6127938 MHz          
WDW                  EM              
SSB      0              
LB                 1.00 Hz           
GB       0              
PC                 1.40              
