# Supplementary material for: Regiodivergence in the Cycloadditions between a Cyclic Nitrone and Carbonyl-Type Dipolarophiles
Source: J Org Chem. 2025 Jul 29;90(31):11020–32. doi: 10.1021/acs.joc.5c00727 (PMC12340946; doi:10.1021/acs.joc.5c00727)
Supplement: Supplementary file 2 [file jo5c00727_si_002.zip › FID for publication/2/13C/3/shimvalues]

# Fri Nov  9 21:56:24 2018
#$$PROBEIDENTIFIER=Z149000_0028
#$$PROBENAME=CPP BBO 400S1 BB-H&F-D-05 Z
#$$SHIMID=313232
#
# Active Shim Gradients
#
Z           		207             
Z2          		-5231           
Z3          		-2231           
Z4          		3719            
Z5          		631             
Z6          		8922            
X           		-3585           
XZ          		15173           
XZ2         		4233            
XZ3         		-1185           
Y           		6546            
YZ          		3504            
YZ2         		1270            
YZ3         		-2174           
XY          		-12618          
XYZ         		-9469           
(X2-Y2)     		-39019          
(X2-Y2)Z    		10144           
X3          		1599            
Y3          		-1608           
#
# Lock Parameter
#
FIELD		6679.036
LOCKPHASE		4.285   
LOCKPOWER		-30.000 
LOCKGAIN		117.108 
LOCKDC		-75.000 
LOCKSHIFT		7.260   
LOOPGAIN		-12.000 
LOOPTIME		0.400   
LOOPFILTER		100.000 
#
IEEE64_VERSION_CODE 1
#
# Shim currents 
#
SHIM_SETTING [1 ]  100.62025068    
SHIM_SETTING [2 ]  -2589.26161420  
SHIM_SETTING [3 ]  -1173.75106884  
SHIM_SETTING [4 ]  1956.19700793   
SHIM_SETTING [5 ]  332.14437492    
SHIM_SETTING [6 ]  -1885.71000000  
SHIM_SETTING [7 ]  7980.99800000   
SHIM_SETTING [8 ]  2226.75800000   
SHIM_SETTING [9 ]  -20524.17100000 
SHIM_SETTING [10]  -6637.06800000  
SHIM_SETTING [11]  3443.19600000   
SHIM_SETTING [12]  1843.10400000   
SHIM_SETTING [13]  667.84500000    
SHIM_SETTING [14]  -1143.60700000  
SHIM_SETTING [15]  4692.83500000   
SHIM_SETTING [16]  5335.66100000   
SHIM_SETTING [17]  -623.42500000   
SHIM_SETTING [18]  -4980.52500000  
SHIM_SETTING [19]  841.05500000    
SHIM_SETTING [20]  -845.68700000   
