# Supplementary material for: Regiodivergence in the Cycloadditions between a Cyclic Nitrone and Carbonyl-Type Dipolarophiles
Source: J Org Chem. 2025 Jul 29;90(31):11020–32. doi: 10.1021/acs.joc.5c00727 (PMC12340946; doi:10.1021/acs.joc.5c00727)
Supplement: Supplementary file 2 [file jo5c00727_si_002.zip › FID for publication/2/13C/4/pdata/1/auditp.txt]

##TITLE= Audit trail, TopSpin 4.0.5
##JCAMPDX= 5.01
##ORIGIN= Bruker BioSpin GmbH
##OWNER= root
$$ C:/Bruker/TopSpin4.0.5/data/G.UC21/18rmn-0295/4/pdata/1/auditp.txt
##AUDIT TRAIL=  $$ (NUMBER, WHEN, WHO, WHERE, PROCESS, VERSION, WHAT)
(   1,<2018-11-10 00:52:19.093 +0000>,<root>,<BladeEpu>,<go4>,<TopSpin 4.0.5>,
      <created by zg on 'Avance NEO' (HOMERE) by user 'HOMERE\root'
	started at 2018-11-09 20:57:25.860 +0000, POWCHK enabled, PULCHK disabled,
	finished successfully at 2018-11-10 00:52:19.093 +0000
       configuration hash MD5:
       C1 2F C1 7B 84 19 67 F0 8F A4 DE FA D2 46 A4 33
       double data hash MD5: 64K
       18 37 A6 9F 1E 7C 90 2B 28 AD B8 CC ED 5B 70 1D>)
$$ C:/Bruker/TopSpin4.0.5/data/G.UC21/18rmn-0295/4/audita.txt
(   2,<2018-11-10 01:51:24.523 +0100>,<root>,<homere>,<xwish3>,<TopSpin 4.0.5>,
      <ICON-NMR User ID: root
       double data hash MD5: 64K
       18 37 A6 9F 1E 7C 90 2B 28 AD B8 CC ED 5B 70 1D>)
(   3,<2018-11-10 01:51:26.398 +0100>,<root>,<homere>,<proc1d>,<TopSpin 4.0.5>,
      <Start of raw data processing
       ef LB = 1 FT_mod = 6 PKNL = 1 SI = 32K 
       data hash MD5: 32K
       BC 3C A3 1B BF 61 37 33 8A 0D 40 24 6C 8B 66 2C>)
$$ C:/Bruker/TopSpin4.0.5/data/G.UC21/18rmn-0295/4/pdata/1/auditp.txt
(   4,<2018-11-10 01:51:26.836 +0100>,<root>,<homere>,<proc1d>,<TopSpin 4.0.5>,
      <apk 
       data hash MD5: 32K
       1D A9 C8 BA 4C 28 8D C5 F4 6D 47 60 0D 7A 83 C2>)
(   5,<2018-11-10 01:51:27.304 +0100>,<root>,<homere>,<proc1d>,<TopSpin 4.0.5>,
      <abs ABSG = 5 
       data hash MD5: 32K
       14 DF 83 94 C4 ED 0C D0 52 53 44 0C 71 E9 7E D2>)
(   6,<2018-11-12 09:02:43.700 +0100>,<root>,<homere>,<audit>,<TopSpin 4.0.5>,
      <user comment:
       TITLE=18rmn-0295 Alberto AE 32 29-42
       13C CDCl3TITLE_END
       data hash MD5: 32K
       14 DF 83 94 C4 ED 0C D0 52 53 44 0C 71 E9 7E D2>)
##END=

$$ hash MD5
$$ C4 66 37 6F 86 02 41 D4 61 C8 21 45 09 E0 C6 2D
