# Supplementary material for: Regiodivergence in the Cycloadditions between a Cyclic Nitrone and Carbonyl-Type Dipolarophiles
Source: J Org Chem. 2025 Jul 29;90(31):11020–32. doi: 10.1021/acs.joc.5c00727 (PMC12340946; doi:10.1021/acs.joc.5c00727)
Supplement: Supplementary file 2 [file jo5c00727_si_002.zip › FID for publication/2/13C/4/pdata/1/outd]

##TITLE= Parameter file, TopSpin 4.0.5
##JCAMPDX= 5.0
##DATATYPE= Parameter Values
##NPOINTS= 1	$$ modification sequence number
##ORIGIN= Bruker BioSpin GmbH
##OWNER= root
$$ 2018-11-09 12:42:20.225 +0100  root@homere
$$ C:/Bruker/TopSpin4.0.5/prog/curdir/changer/inmrchanger/Nov09-2018-1235-root/21/21.34/data/nmr/18rmn-0295/4/pdata/1/outd
$$ process C:\Bruker\TopSpin4.0.5\prog\mod\xwish3.exe
##$CURPLOT= <>
##$CURPRIN= <$>
##$DFORMAT= <normdp>
##$LAYOUT= <+/mic13dept.xwp>
##$LFORMAT= <normlp>
##$PFORMAT= <normpl>
##END=
