# Supplementary material for: Regiodivergence in the Cycloadditions between a Cyclic Nitrone and Carbonyl-Type Dipolarophiles
Source: J Org Chem. 2025 Jul 29;90(31):11020–32. doi: 10.1021/acs.joc.5c00727 (PMC12340946; doi:10.1021/acs.joc.5c00727)
Supplement: Supplementary file 2 [file jo5c00727_si_002.zip › FID for publication/2/13C/4/pdata/1/peaklist.xml]

<?xml version="1.0" encoding="UTF-8"?>
<PeakList>
  <PeakList1D>
    <PeakList1DHeader creator="root" date="2018-11-10T01:51:27.633+01:00" expNo="4" name="18rmn-0295" owner="" procNo="1" source="C:/Bruker/TopSpin4.0.5/data/G.UC21">
      <PeakPickDetails>F1=218.273407ppm, F2=-18.371733ppm, MI=0.00cm, MAXI=10000.00cm, PC=1.400
      </PeakPickDetails>
    </PeakList1DHeader>
    <Peak1D F1="210.418854" intensity="5.546433e+00" type="0"/>
    <Peak1D F1="149.546555" intensity="1.552148e-01" type="0"/>
    <Peak1D F1="116.140045" intensity="4.057774e-01" type="0"/>
    <Peak1D F1="113.552567" intensity="7.917018e+00" type="0"/>
    <Peak1D F1="85.828491" intensity="1.372710e+01" type="0"/>
    <Peak1D F1="81.380409" intensity="1.300962e+01" type="0"/>
    <Peak1D F1="81.096863" intensity="1.239091e+01" type="0"/>
    <Peak1D F1="77.314072" intensity="5.788745e+01" type="0"/>
    <Peak1D F1="77.200089" intensity="2.030957e+00" type="0"/>
    <Peak1D F1="76.996445" intensity="5.911618e+01" type="0"/>
    <Peak1D F1="76.678825" intensity="5.807101e+01" type="0"/>
    <Peak1D F1="70.835381" intensity="1.347318e+01" type="0"/>
    <Peak1D F1="61.012543" intensity="1.241941e+01" type="0"/>
    <Peak1D F1="36.068882" intensity="1.235326e+01" type="0"/>
    <Peak1D F1="31.745543" intensity="1.566775e-01" type="0"/>
    <Peak1D F1="29.670406" intensity="3.798898e-01" type="0"/>
    <Peak1D F1="27.019005" intensity="1.322002e+01" type="0"/>
    <Peak1D F1="25.627447" intensity="1.149792e+01" type="0"/>
    <Peak1D F1="24.919270" intensity="1.500000e+01" type="0"/>
  </PeakList1D>
</PeakList>
