# Supplementary material for: Regiodivergence in the Cycloadditions between a Cyclic Nitrone and Carbonyl-Type Dipolarophiles
Source: J Org Chem. 2025 Jul 29;90(31):11020–32. doi: 10.1021/acs.joc.5c00727 (PMC12340946; doi:10.1021/acs.joc.5c00727)
Supplement: Supplementary file 2 [file jo5c00727_si_002.zip › FID for publication/2/1H/1/audita.txt]

##TITLE= Audit trail, TopSpin 4.0.5
##JCAMPDX= 5.01
##ORIGIN= Bruker BioSpin GmbH
##OWNER= root
$$ /root/.topspin-BladeEpu/local_acqu/18rmn-0295/1/audita.txt
##AUDIT TRAIL=  $$ (NUMBER, WHEN, WHO, WHERE, PROCESS, VERSION, WHAT)
(   1,<2018-11-08 10:56:59.882 +0000>,<root>,<BladeEpu>,<go4>,<TopSpin 4.0.5>,
      <created by zg on 'Avance NEO' (HOMERE) by user 'HOMERE\root'
	started at 2018-11-08 10:55:10.968 +0000, POWCHK enabled, PULCHK disabled,
	finished successfully at 2018-11-08 10:56:59.882 +0000
       configuration hash MD5:
       C1 2F C1 7B 84 19 67 F0 8F A4 DE FA D2 46 A4 33
       double data hash MD5: 64K
       A4 14 22 C8 C9 E0 AC CD 85 E6 0C 88 5A 80 7F 67>)
$$ C:/Bruker/TopSpin4.0.5/data/G.UC21/18rmn-0295/1/audita.txt
(   2,<2018-11-08 11:56:15.257 +0100>,<root>,<homere>,<xwish3>,<TopSpin 4.0.5>,
      <ICON-NMR User ID: root
       double data hash MD5: 64K
       A4 14 22 C8 C9 E0 AC CD 85 E6 0C 88 5A 80 7F 67>)
##END=

$$ hash MD5
$$ E6 FF 8A C3 02 08 E5 BC 56 C1 9B 8C FD 24 AE A6
