# Supplementary material for: Regiodivergence in the Cycloadditions between a Cyclic Nitrone and Carbonyl-Type Dipolarophiles
Source: J Org Chem. 2025 Jul 29;90(31):11020–32. doi: 10.1021/acs.joc.5c00727 (PMC12340946; doi:10.1021/acs.joc.5c00727)
Supplement: Supplementary file 2 [file jo5c00727_si_002.zip › FID for publication/2/1H/1/pdata/1/auditp.txt]

##TITLE= Audit trail, TopSpin 4.0.5
##JCAMPDX= 5.01
##ORIGIN= Bruker BioSpin GmbH
##OWNER= root
$$ C:/Bruker/TopSpin4.0.5/data/G.UC21/18rmn-0295/1/pdata/1/auditp.txt
##AUDIT TRAIL=  $$ (NUMBER, WHEN, WHO, WHERE, PROCESS, VERSION, WHAT)
(   1,<2018-11-08 10:56:59.882 +0000>,<root>,<BladeEpu>,<go4>,<TopSpin 4.0.5>,
      <created by zg on 'Avance NEO' (HOMERE) by user 'HOMERE\root'
	started at 2018-11-08 10:55:10.968 +0000, POWCHK enabled, PULCHK disabled,
	finished successfully at 2018-11-08 10:56:59.882 +0000
       configuration hash MD5:
       C1 2F C1 7B 84 19 67 F0 8F A4 DE FA D2 46 A4 33
       double data hash MD5: 64K
       A4 14 22 C8 C9 E0 AC CD 85 E6 0C 88 5A 80 7F 67>)
$$ C:/Bruker/TopSpin4.0.5/data/G.UC21/18rmn-0295/1/audita.txt
(   2,<2018-11-08 11:56:15.257 +0100>,<root>,<homere>,<xwish3>,<TopSpin 4.0.5>,
      <ICON-NMR User ID: root
       double data hash MD5: 64K
       A4 14 22 C8 C9 E0 AC CD 85 E6 0C 88 5A 80 7F 67>)
(   3,<2018-11-08 11:56:16.820 +0100>,<root>,<homere>,<proc1d>,<TopSpin 4.0.5>,
      <Start of raw data processing
       ef LB = 0.3 FT_mod = 6 PKNL = 1 SI = 64K 
       data hash MD5: 64K
       30 27 9E F6 2B 91 05 89 9C 50 EF 1C 0E 88 F7 93>)
$$ C:/Bruker/TopSpin4.0.5/data/G.UC21/18rmn-0295/1/pdata/1/auditp.txt
(   4,<2018-11-08 11:56:17.694 +0100>,<root>,<homere>,<proc1d>,<TopSpin 4.0.5>,
      <apk0 
       data hash MD5: 64K
       D9 DC C3 E2 C0 A4 B9 1B 45 06 11 6C 92 AD 6B 02>)
(   5,<2018-11-08 11:56:17.991 +0100>,<root>,<homere>,<proc1d>,<TopSpin 4.0.5>,
      <abs ABSG = 5 
       data hash MD5: 64K
       73 B4 CE E6 5C 30 33 A3 D8 2A B2 C1 7F A7 30 E9>)
##END=

$$ hash MD5
$$ 84 DD 99 56 42 F7 DA 0B A5 63 B1 F3 E9 A1 5C EC
