# Supplementary material for: Regiodivergence in the Cycloadditions between a Cyclic Nitrone and Carbonyl-Type Dipolarophiles
Source: J Org Chem. 2025 Jul 29;90(31):11020–32. doi: 10.1021/acs.joc.5c00727 (PMC12340946; doi:10.1021/acs.joc.5c00727)
Supplement: Supplementary file 2 [file jo5c00727_si_002.zip › FID for publication/2/1H/1/pdata/1/intrng]

P 0
7.378021   7.116014
5.135933   4.831305
4.702769   4.449959
4.449735   4.186606
3.821411   3.392061
3.391837   3.116819
2.899452   2.597067
2.596843   2.115225
2.115001   1.855237
1.837516   1.028614
1.028390   0.711649
