# Supplementary material for: Regiodivergence in the Cycloadditions between a Cyclic Nitrone and Carbonyl-Type Dipolarophiles
Source: J Org Chem. 2025 Jul 29;90(31):11020–32. doi: 10.1021/acs.joc.5c00727 (PMC12340946; doi:10.1021/acs.joc.5c00727)
Supplement: Supplementary file 2 [file jo5c00727_si_002.zip › FID for publication/2/1H/1/pdata/1/parm.txt]

Current Data Parameters
NAME         18rmn-0295              
EXPNO                 1              
PROCNO                1              

F2 - Acquisition Parameters
Date_          20181108              
Time              11.56 h            
INSTRUM      Avance NEO              
PROBHD   Z149000_0028 (              
PULPROG            zg30              
TD                65536              
SOLVENT           CDCl3              
NS                   16              
DS                    0              
SWH            5882.353 Hz           
FIDRES         0.179515 Hz           
AQ            5.5705600 sec          
RG                  101              
DW               85.000 usec         
DE                19.20 usec         
TE                298.0 K            
D1           1.00000000 sec          
TD0                   1              
SFO1        400.1320007 MHz          
NUC1                 1H              
P0                 4.00 usec         
P1                12.00 usec         
PLW1         7.49889994 W            

F2 - Processing parameters
SI                65536              
SF          400.1300178 MHz          
WDW                  EM              
SSB      0              
LB                 0.30 Hz           
GB       0              
PC                 1.00              
