# Supplementary material for: Regiodivergence in the Cycloadditions between a Cyclic Nitrone and Carbonyl-Type Dipolarophiles
Source: J Org Chem. 2025 Jul 29;90(31):11020–32. doi: 10.1021/acs.joc.5c00727 (PMC12340946; doi:10.1021/acs.joc.5c00727)
Supplement: Supplementary file 2 [file jo5c00727_si_002.zip › FID for publication/2/1H/1/pdata/1/peaklist.xml]

<?xml version="1.0" encoding="UTF-8"?>
<PeakList>
  <PeakList1D>
    <PeakList1DHeader creator="root" date="2018-11-08T11:56:18.132+01:00" expNo="1" name="18rmn-0295" owner="" procNo="1" source="C:/Bruker/TopSpin4.0.5/data/G.UC21">
      <PeakPickDetails>F1=12.306130ppm, F2=-2.394974ppm, MI=0.10cm, MAXI=10000.00cm, PC=1.000
      </PeakPickDetails>
    </PeakList1DHeader>
    <Peak1D F1="7.259886" intensity="1.736129e+00" type="0"/>
    <Peak1D F1="6.704903" intensity="1.215324e-01" type="0"/>
    <Peak1D F1="5.005734" intensity="4.067362e-01" type="0"/>
    <Peak1D F1="4.994460" intensity="5.004659e-01" type="0"/>
    <Peak1D F1="4.990192" intensity="7.737917e-01" type="0"/>
    <Peak1D F1="4.978997" intensity="7.926372e-01" type="0"/>
    <Peak1D F1="4.974789" intensity="5.326201e-01" type="0"/>
    <Peak1D F1="4.963554" intensity="4.480198e-01" type="0"/>
    <Peak1D F1="4.568479" intensity="8.613054e-01" type="0"/>
    <Peak1D F1="4.561103" intensity="8.882937e-01" type="0"/>
    <Peak1D F1="4.552168" intensity="8.171505e-01" type="0"/>
    <Peak1D F1="4.544795" intensity="8.153548e-01" type="0"/>
    <Peak1D F1="4.368414" intensity="7.430348e-01" type="0"/>
    <Peak1D F1="4.357739" intensity="7.775691e-01" type="0"/>
    <Peak1D F1="4.344879" intensity="7.899837e-01" type="0"/>
    <Peak1D F1="4.334210" intensity="7.724642e-01" type="0"/>
    <Peak1D F1="3.688785" intensity="3.343893e-01" type="0"/>
    <Peak1D F1="3.678734" intensity="4.559068e-01" type="0"/>
    <Peak1D F1="3.669411" intensity="5.999669e-01" type="0"/>
    <Peak1D F1="3.659940" intensity="4.732919e-01" type="0"/>
    <Peak1D F1="3.658478" intensity="4.666540e-01" type="0"/>
    <Peak1D F1="3.650211" intensity="3.550095e-01" type="0"/>
    <Peak1D F1="3.577803" intensity="6.953651e-01" type="0"/>
    <Peak1D F1="3.562959" intensity="6.905005e-01" type="0"/>
    <Peak1D F1="3.542849" intensity="8.968127e-01" type="0"/>
    <Peak1D F1="3.528008" intensity="8.712774e-01" type="0"/>
    <Peak1D F1="3.296822" intensity="9.271834e-01" type="0"/>
    <Peak1D F1="3.285801" intensity="9.168723e-01" type="0"/>
    <Peak1D F1="3.261857" intensity="7.281096e-01" type="0"/>
    <Peak1D F1="3.250835" intensity="7.194864e-01" type="0"/>
    <Peak1D F1="2.775978" intensity="4.873493e-01" type="0"/>
    <Peak1D F1="2.765303" intensity="4.831998e-01" type="0"/>
    <Peak1D F1="2.755477" intensity="4.838976e-01" type="0"/>
    <Peak1D F1="2.743578" intensity="7.785709e-01" type="0"/>
    <Peak1D F1="2.732501" intensity="5.964361e-01" type="0"/>
    <Peak1D F1="2.722678" intensity="5.644681e-01" type="0"/>
    <Peak1D F1="2.712003" intensity="5.553751e-01" type="0"/>
    <Peak1D F1="2.441081" intensity="4.879900e-01" type="0"/>
    <Peak1D F1="2.430116" intensity="4.831435e-01" type="0"/>
    <Peak1D F1="2.417373" intensity="5.330092e-01" type="0"/>
    <Peak1D F1="2.407336" intensity="7.250360e-01" type="0"/>
    <Peak1D F1="2.397309" intensity="4.140963e-01" type="0"/>
    <Peak1D F1="2.384706" intensity="3.977106e-01" type="0"/>
    <Peak1D F1="2.373747" intensity="3.903905e-01" type="0"/>
    <Peak1D F1="2.257567" intensity="1.500000e+01" type="0"/>
    <Peak1D F1="1.614628" intensity="3.586846e-01" type="0"/>
    <Peak1D F1="1.505094" intensity="7.547626e+00" type="0"/>
    <Peak1D F1="1.341131" intensity="1.073772e-01" type="0"/>
    <Peak1D F1="1.316336" intensity="7.563714e+00" type="0"/>
    <Peak1D F1="1.247088" intensity="2.245047e-01" type="0"/>
    <Peak1D F1="0.730194" intensity="1.199218e-01" type="0"/>
  </PeakList1D>
</PeakList>
