# Supplementary material for: Regiodivergence in the Cycloadditions between a Cyclic Nitrone and Carbonyl-Type Dipolarophiles
Source: J Org Chem. 2025 Jul 29;90(31):11020–32. doi: 10.1021/acs.joc.5c00727 (PMC12340946; doi:10.1021/acs.joc.5c00727)
Supplement: Supplementary file 2 [file jo5c00727_si_002.zip › FID for publication/2/COSY/7/pdata/1/auditp.txt]

##TITLE= Audit trail, TopSpin 4.1.4
##JCAMPDX= 5.01
##ORIGIN= Bruker BioSpin GmbH
##OWNER= root
$$ C:/Bruker/data/2022/rmn-0843/7/pdata/1/auditp.txt
##AUDIT TRAIL=  $$ (NUMBER, WHEN, WHO, WHERE, PROCESS, VERSION, WHAT)
(   1,<2022-12-08 23:30:47.311 +0000>,<HOMERE\root>,<HOMERE>,<go4>,<TopSpin 4.1.4>,
      <acquisition in progress>)
$$ C:/Bruker/data/2022/rmn-0843/7/audita.txt
(   2,<2022-12-08 23:47:31.396 +0000>,<HOMERE\root>,<HOMERE>,<go4>,<TopSpin 4.1.4>,
      <created by zg on 'Avance NEO' (HOMERE) by user 'HOMERE\root'
       on data set with UUID '57be7216-7750-11ed-bbd3-001395264911'
       started at 2022-12-08 23:30:47.324 +0000, POWCHK enabled, PULCHK disabled,
       completed at 2022-12-08 23:47:31.394 +0000
       configuration hash MD5:
       AD 2D 13 69 31 3B 09 57 DD 90 4F 02 85 B3 BA 4C
       double data hash MD5: 1K * 256
       E1 F5 FC AF B2 FD 0B C6 37 F3 1D 34 25 6A AA C2>)
(   3,<2022-12-09 00:45:50.396 +0100>,<root>,<HOMERE>,<xwish3>,<TopSpin 4.1.4>,
      <ICON-NMR User ID: root
       double data hash MD5: 1K * 256
       E1 F5 FC AF B2 FD 0B C6 37 F3 1D 34 25 6A AA C2>)
(   4,<2022-12-09 00:45:52.458 +0100>,<root/root>,<HOMERE>,<proc2d>,<TopSpin 4.1.4>,
      <Start of raw data processing
       xfb same F2: SI = 1K WDW = 4 SSB = 0 FT_mod = 6 PKNL = 1 F1: SI = 1K ME_mod = 2 NCOEF = 32 WDW = 4 SSB = 0 FT_mod = 6 FCOR = 0.5 PH_mod = 2
       data hash MD5: 1K * 1K
       60 FC 41 99 53 5D 7C 49 0E B5 BB F2 8E 86 2E 68>)
(   5,<2022-12-09 00:45:52.724 +0100>,<root/root>,<HOMERE>,<proc2d>,<TopSpin 4.1.4>,
      <abs2 F2: ABSG = 5 ABSF1 = 9.007874 ABSF2 = -0.248377
       data hash MD5: 1K * 1K
       3F 5E C1 E3 A9 ED 3D DE 6E 8F 83 1B C5 D0 CA 76>)
(   6,<2022-12-09 00:45:52.802 +0100>,<root/root>,<HOMERE>,<proc2d>,<TopSpin 4.1.4>,
      <abs1 F1: ABSG = 5 ABSF1 = 9.007874 ABSF2 = -0.248377
       data hash MD5: 1K * 1K
       9C 72 0A F4 96 AF 38 5C 55 B7 64 DB 1F 66 15 A3>)
(   7,<2022-12-09 00:45:52.880 +0100>,<root/root>,<HOMERE>,<proc2d>,<TopSpin 4.1.4>,
      <sym
       data hash MD5: 1K * 1K
       66 73 2B F8 6E B1 B8 EE 36 D5 32 7A 37 6F A6 C1>)
(   8,<2022-12-09 00:45:53.021 +0100>,<root/root>,<HOMERE>,<xwish3>,<TopSpin 4.1.4>,
      <ICON-NMR User ID: root
       data hash MD5: 1K * 1K
       66 73 2B F8 6E B1 B8 EE 36 D5 32 7A 37 6F A6 C1>)
##END=

$$ hash MD5
$$ 0B 05 65 D4 C7 68 42 19 DF DF 0A 7D A5 F8 21 95
