# Supplementary material for: Regiodivergence in the Cycloadditions between a Cyclic Nitrone and Carbonyl-Type Dipolarophiles
Source: J Org Chem. 2025 Jul 29;90(31):11020–32. doi: 10.1021/acs.joc.5c00727 (PMC12340946; doi:10.1021/acs.joc.5c00727)
Supplement: Supplementary file 2 [file jo5c00727_si_002.zip › FID for publication/2/COSY/7/shimvalues]

# Thu Dec  8 23:31:22 2022
#$$PROBEIDENTIFIER=Z149000_0028
#$$PROBENAME=CPP BBO 400S1 BB-H&F-D-05 Z
#$$SHIMID=313232
#
# Active Shim Gradients
#
Z           		-266            
Z2          		-5608           
Z3          		-1906           
Z4          		4685            
Z5          		144             
Z6          		1728            
X           		1346            
XZ          		14402           
XZ2         		5302            
XZ3         		-3128           
Y           		5671            
YZ          		-6608           
YZ2         		-216            
YZ3         		-1238           
XY          		36338           
XYZ         		-11924          
(X2-Y2)     		-22348          
(X2-Y2)Z    		-5162           
X3          		-2499           
Y3          		-1222           
#
# Lock Parameter
#
FIELD		6647.064
LOCKPHASE		 357.627
LOCKPOWER		 -30.000
LOCKGAIN		 119.505
LOCKDC		 -75.000
LOCKSHIFT		   7.260
LOOPGAIN		 -12.000
LOOPTIME		   0.400
LOOPFILTER		 100.000
#
IEEE64_VERSION_CODE 1
#
# Shim currents 
#
SHIM_SETTING [ 1]     -129.18577480
SHIM_SETTING [ 2]    -2775.72537671
SHIM_SETTING [ 3]    -1002.68562215
SHIM_SETTING [ 4]     2464.21896696
SHIM_SETTING [ 5]       75.68418575
SHIM_SETTING [ 6]      707.76099753
SHIM_SETTING [ 7]     7575.68197353
SHIM_SETTING [ 8]     2788.79999025
SHIM_SETTING [ 9]   -11755.29595892
SHIM_SETTING [10]    19113.99793321
SHIM_SETTING [11]     2982.80298958
SHIM_SETTING [12]    -3476.04298785
SHIM_SETTING [13]     -113.86099960
SHIM_SETTING [14]     -651.19899772
SHIM_SETTING [15]      908.87109648
SHIM_SETTING [16]    -2715.46299051
SHIM_SETTING [17]    -1645.06599425
SHIM_SETTING [18]    -6272.05097808
SHIM_SETTING [19]    -1314.51499541
SHIM_SETTING [20]     -642.72399775
