# Supplementary material for: Regiodivergence in the Cycloadditions between a Cyclic Nitrone and Carbonyl-Type Dipolarophiles
Source: J Org Chem. 2025 Jul 29;90(31):11020–32. doi: 10.1021/acs.joc.5c00727 (PMC12340946; doi:10.1021/acs.joc.5c00727)
Supplement: Supplementary file 2 [file jo5c00727_si_002.zip › FID for publication/2/HMBC/6/audita.txt]

##TITLE= Audit trail, TopSpin 4.1.4
##JCAMPDX= 5.01
##ORIGIN= Bruker BioSpin GmbH
##OWNER= root
$$ /root/.topspin-BladeEpu/local_acqu/rmn-0843/6/audita.txt
##AUDIT TRAIL=  $$ (NUMBER, WHEN, WHO, WHERE, PROCESS, VERSION, WHAT)
(   1,<2022-12-08 23:12:35.374 +0000>,<HOMERE\root>,<HOMERE>,<go4>,<TopSpin 4.1.4>,
      <acquisition in progress>)
$$ C:/Bruker/data/2022/rmn-0843/6/audita.txt
(   2,<2022-12-08 23:28:21.806 +0000>,<HOMERE\root>,<HOMERE>,<go4>,<TopSpin 4.1.4>,
      <created by zg on 'Avance NEO' (HOMERE) by user 'HOMERE\root'
       on data set with UUID 'ccd071d8-774d-11ed-b285-001395264911'
       started at 2022-12-08 23:12:35.385 +0000, POWCHK enabled, PULCHK disabled,
       completed at 2022-12-08 23:28:21.805 +0000
       configuration hash MD5:
       AD 2D 13 69 31 3B 09 57 DD 90 4F 02 85 B3 BA 4C
       double data hash MD5: 1K * 256
       F2 1F A7 F2 8D CF 26 5B 3A A8 C2 1B E1 C5 2D D7>)
(   3,<2022-12-09 00:26:40.827 +0100>,<root>,<HOMERE>,<xwish3>,<TopSpin 4.1.4>,
      <ICON-NMR User ID: root
       double data hash MD5: 1K * 256
       F2 1F A7 F2 8D CF 26 5B 3A A8 C2 1B E1 C5 2D D7>)
##END=

$$ hash MD5
$$ E0 7C 0A 9F 60 32 8A FE 9C D7 51 09 9D 72 C8 CA
