# Supplementary material for: Regiodivergence in the Cycloadditions between a Cyclic Nitrone and Carbonyl-Type Dipolarophiles
Source: J Org Chem. 2025 Jul 29;90(31):11020–32. doi: 10.1021/acs.joc.5c00727 (PMC12340946; doi:10.1021/acs.joc.5c00727)
Supplement: Supplementary file 2 [file jo5c00727_si_002.zip › FID for publication/2/HMBC/6/pdata/1/auditp.txt]

##TITLE= Audit trail, TopSpin 4.1.4
##JCAMPDX= 5.01
##ORIGIN= Bruker BioSpin GmbH
##OWNER= root
$$ C:/Bruker/data/2022/rmn-0843/6/pdata/1/auditp.txt
##AUDIT TRAIL=  $$ (NUMBER, WHEN, WHO, WHERE, PROCESS, VERSION, WHAT)
(   1,<2022-12-08 23:12:35.374 +0000>,<HOMERE\root>,<HOMERE>,<go4>,<TopSpin 4.1.4>,
      <acquisition in progress>)
$$ C:/Bruker/data/2022/rmn-0843/6/audita.txt
(   2,<2022-12-08 23:28:21.806 +0000>,<HOMERE\root>,<HOMERE>,<go4>,<TopSpin 4.1.4>,
      <created by zg on 'Avance NEO' (HOMERE) by user 'HOMERE\root'
       on data set with UUID 'ccd071d8-774d-11ed-b285-001395264911'
       started at 2022-12-08 23:12:35.385 +0000, POWCHK enabled, PULCHK disabled,
       completed at 2022-12-08 23:28:21.805 +0000
       configuration hash MD5:
       AD 2D 13 69 31 3B 09 57 DD 90 4F 02 85 B3 BA 4C
       double data hash MD5: 1K * 256
       F2 1F A7 F2 8D CF 26 5B 3A A8 C2 1B E1 C5 2D D7>)
(   3,<2022-12-09 00:26:40.827 +0100>,<root>,<HOMERE>,<xwish3>,<TopSpin 4.1.4>,
      <ICON-NMR User ID: root
       double data hash MD5: 1K * 256
       F2 1F A7 F2 8D CF 26 5B 3A A8 C2 1B E1 C5 2D D7>)
(   4,<2022-12-09 00:26:42.748 +0100>,<root/root>,<HOMERE>,<proc2d>,<TopSpin 4.1.4>,
      <Start of raw data processing
       xfb same F2: SI = 1K WDW = 3 SSB = 0 FT_mod = 6 PKNL = 1 F1: SI = 1K ME_mod = 2 NCOEF = 32 WDW = 3 SSB = 0 FT_mod = 6 FCOR = 0.5 PH_mod = 2
       data hash MD5: 1K * 1K
       33 E7 99 8F D3 70 7E 82 DF 53 40 68 32 5B CC 13>)
(   5,<2022-12-09 00:26:42.842 +0100>,<root/root>,<HOMERE>,<proc2d>,<TopSpin 4.1.4>,
      <abs2 F2: ABSG = 5 ABSF1 = 9.007874 ABSF2 = -0.248377
       data hash MD5: 1K * 1K
       26 00 6E 1A D7 A1 50 21 48 60 1F 83 81 A3 BA DF>)
(   6,<2022-12-09 00:26:43.061 +0100>,<root/root>,<HOMERE>,<proc2d>,<TopSpin 4.1.4>,
      <abs1 F1: ABSG = 5 ABSF1 = 218.3226 ABSF2 = -18.32256
       data hash MD5: 1K * 1K
       E0 46 24 83 50 8E 9D 31 63 57 F2 7D 97 FA 55 85>)
(   7,<2022-12-09 00:26:43.248 +0100>,<root/root>,<HOMERE>,<xwish3>,<TopSpin 4.1.4>,
      <ICON-NMR User ID: root
       data hash MD5: 1K * 1K
       E0 46 24 83 50 8E 9D 31 63 57 F2 7D 97 FA 55 85>)
##END=

$$ hash MD5
$$ 9D E6 CA 73 17 98 88 7C 61 26 B0 06 52 3B 04 84
