# Supplementary material for: Regiodivergence in the Cycloadditions between a Cyclic Nitrone and Carbonyl-Type Dipolarophiles
Source: J Org Chem. 2025 Jul 29;90(31):11020–32. doi: 10.1021/acs.joc.5c00727 (PMC12340946; doi:10.1021/acs.joc.5c00727)
Supplement: Supplementary file 2 [file jo5c00727_si_002.zip › FID for publication/2/HMBC/6/pdata/1/clevels]

##TITLE= Parameter file, TopSpin 4.1.4
##JCAMPDX= 5.0
##DATATYPE= Parameter Values
##NPOINTS= 2	$$ modification sequence number
##ORIGIN= Bruker BioSpin GmbH
##OWNER= root
$$ 2022-12-09 00:26:43.123 +0100  root@HOMERE
$$ C:/Bruker/data/2022/rmn-0843/6/pdata/1/clevels
$$ process C:\Bruker\TopSpin4.1.4\prog\mod\proc2d.exe
##$LEVELS= (0..255)
136699920 145708850.41 155311496.08 165546984.6 176457022.19 188086063.63
200481493.42 213693818.81 227776875.66 242788047.75 258788500.63 275843430.85
294022331.57 313399275.81 334053218.18 356068316.64 379534275.43 404546710.54
431207539.36 459625395.92 489916073.56 522202996.76 556617724.01 593300483.93
632400746.59 674077832.59 718501562.25 765852947.54 816324929.64 870123165.15
927466864.04 988589682.87 1053740676.86 1123185314.7 1197206560.27 1276106025.6
1360205199.85 1449846759.27 1545395963.49 1647242143.83 1755800289.71 1871512739.58
1994850983.29 2126317583.31 2266448222.43 2415813886.54 2575023191.19 2744724861.51
2925610375.54 3118416781.76 3323929702.36 3542986534.33 3776479861.64 4025361092.16
4290644334.4 4573410529.59 4874811856.22 5196076424.77 5538513281.81 5903517743.99
0 0 0 0 0 0 0 0 0 0 0 0 0 0 0 0 0 0 0 0 0 0 0 0 0 0 0 0 0 0 0 0 0 0 0 0
0 0 0 0 0 0 0 0 0 0 0 0 0 0 0 0 0 0 0 0 0 0 0 0 0 0 0 0 0 0 0 0 0 0 0 0
0 0 0 0 0 0 0 0 0 0 0 0 0 0 0 0 0 0 0 0 0 0 0 0 0 0 0 0 0 0 0 0 0 0 0 0
0 0 0 0 0 0 0 0 0 0 0 0 0 0 0 0 0 0 0 0 0 0 0 0 0 0 0 0 0 0 0 0 0 0 0 0
0 0 0 0 0 0 0 0 0 0 0 0 0 0 0 0 0 0 0 0 0 0 0 0 0 0 0 0 0 0 0 0 0 0 0 0
0 0 0 0 0 0 0 0 0 0 0 0 0 0 0 0
##$LEVSIGN= 1
##$MAXLEV= 60
##$METHOD= 0
##$NEGBASE= -136699920
##$NEGINCR= 1.8
##$POSBASE= 136699920
##$POSINCR= 1.8
##END=
