# Supplementary material for: Regiodivergence in the Cycloadditions between a Cyclic Nitrone and Carbonyl-Type Dipolarophiles
Source: J Org Chem. 2025 Jul 29;90(31):11020–32. doi: 10.1021/acs.joc.5c00727 (PMC12340946; doi:10.1021/acs.joc.5c00727)
Supplement: Supplementary file 2 [file jo5c00727_si_002.zip › FID for publication/2/HMBC/6/pdata/1/curdat2]

##TITLE= Parameter file, TopSpin 4.1.4
##JCAMPDX= 5.0
##DATATYPE= Parameter Values
##NPOINTS= 1	$$ modification sequence number
##ORIGIN= Bruker BioSpin GmbH
##OWNER= root
$$ 2022-12-07 17:15:43.124 +0100  root@HOMERE
$$ C:/Bruker/TopSpin4.1.4/prog/curdir/changer/inmrchanger/Nov25-2022-0920-root/10/10.303/data/nmr/rmn-0843/6/pdata/1/curdat2
$$ process C:\Bruker\TopSpin4.1.4\prog\mod\xwish3.exe
##$CUREXP= <>
##$DATPATH= <>
##$DATPATH2= <C:/Bruker/data/2022>
##$DATPATH3= <C:/Bruker/data/2022>
##$DETAILS= <>
##$DU= </u>
##$DU2= <C:\Bruker\data\2022>
##$DU3= <C:\Bruker\data\2022>
##$EXPNO= 1
##$EXPNO2= 1
##$EXPNO3= 4
##$NAME= <>
##$NAME2= <rmn-0843>
##$NAME3= <rmn-0843>
##$PROCNO= 1
##$PROCNO2= 1
##$PROCNO3= 1
##$SCALE2= 1
##$SCALE3= 1
##$TYPE= <nmr>
##$USER= <>
##$USER2= <root>
##$USER3= <root>
##END=
