# Supplementary material for: Regiodivergence in the Cycloadditions between a Cyclic Nitrone and Carbonyl-Type Dipolarophiles
Source: J Org Chem. 2025 Jul 29;90(31):11020–32. doi: 10.1021/acs.joc.5c00727 (PMC12340946; doi:10.1021/acs.joc.5c00727)
Supplement: Supplementary file 2 [file jo5c00727_si_002.zip › FID for publication/2/HMBC/6/pdata/1/portf]

#!Portfolio 0.6
1 /dummy
"C:/Bruker/data/2022" "rmn-0843" 6 1
"C:/Bruker/data/2022" "rmn-0843" 1 1
"C:/Bruker/data/2022" "rmn-0843" 4 1
