# Supplementary material for: Regiodivergence in the Cycloadditions between a Cyclic Nitrone and Carbonyl-Type Dipolarophiles
Source: J Org Chem. 2025 Jul 29;90(31):11020–32. doi: 10.1021/acs.joc.5c00727 (PMC12340946; doi:10.1021/acs.joc.5c00727)
Supplement: Supplementary file 2 [file jo5c00727_si_002.zip › FID for publication/2/HMBC/6/pulseprogram.precomp]

# 1 "/root/.topspin-BladeEpu/local_acqu/rmn-0843/6/lists/pp/hmbcacgplpndqf.2"
# 1 "<built-in>"
# 1 "<command-line>"
# 1 "/root/.topspin-BladeEpu/local_acqu/rmn-0843/6/lists/pp/hmbcacgplpndqf.2"
;hmbcacgplpndqf.2
;avance-version (13/12/02)
;CIGAR HMBC
;2D H-1/X correlation via heteronuclear zero and double quantum
;   coherence 
;optimized for long range couplings using accordion
;with two-fold low-pass J-filter to suppress one-bond correlations
;no decoupling during acquisition
;   to avoid losses due to T2 relaxation
;using gradient pulses for selection
;using shaped pulses for inversion on f2 - channel
;
;C.E. Hadden, G.E. Martin & V.V. Krishnamurthy, Magn. Reson. Chem. 38,
;   143-147 (2000)
;C.E. Hadden, G.E. Martin & V.V. Krishnamurthy, J. Magn. Reson. 140,
;   274-280 (1999)
;R. Wagner & S. Berger, Magn. Reson. Chem. 36, S44-S46 (1998)
;
;$CLASS=HighRes
;$DIM=2D
;$TYPE=
;$SUBTYPE=
;$COMMENT=


# 1 "/root/.topspin-BladeEpu/local_acqu/rmn-0843/6/lists/pp/Avance.incl" 1
;Avance4.incl
;   for AV 4
;
;avance-version (16/08/18)
;
;$CLASS=Common Incl
;$COMMENT=


# 19 "/root/.topspin-BladeEpu/local_acqu/rmn-0843/6/lists/pp/Avance.incl"
;setrtp0 denotes TimingController


# 50 "/root/.topspin-BladeEpu/local_acqu/rmn-0843/6/lists/pp/Avance.incl"
# 51 "/root/.topspin-BladeEpu/local_acqu/rmn-0843/6/lists/pp/Avance.incl"


# 63 "/root/.topspin-BladeEpu/local_acqu/rmn-0843/6/lists/pp/Avance.incl"
# 89 "/root/.topspin-BladeEpu/local_acqu/rmn-0843/6/lists/pp/Avance.incl"
# 90 "/root/.topspin-BladeEpu/local_acqu/rmn-0843/6/lists/pp/Avance.incl"


# 123 "/root/.topspin-BladeEpu/local_acqu/rmn-0843/6/lists/pp/Avance.incl"
;#define LOWQ
;#define HIGHQ


;#define MIX_UP
;#define MIX_DOWN
# 136 "/root/.topspin-BladeEpu/local_acqu/rmn-0843/6/lists/pp/Avance.incl"
;$Id:$
# 27 "/root/.topspin-BladeEpu/local_acqu/rmn-0843/6/lists/pp/hmbcacgplpndqf.2" 2

# 1 "/root/.topspin-BladeEpu/local_acqu/rmn-0843/6/lists/pp/Grad.incl" 1
;Grad4.incl  -  include file for Gradient Spectroscopy
;   for AV 4
;
;avance-version (16/05/23)
;
;$CLASS=Common Incl
;$COMMENT=

# 26 "/root/.topspin-BladeEpu/local_acqu/rmn-0843/6/lists/pp/Grad.incl"
define list<gradient> EA=<EA>


# 30 "/root/.topspin-BladeEpu/local_acqu/rmn-0843/6/lists/pp/Grad.incl"
;$Id:$
# 28 "/root/.topspin-BladeEpu/local_acqu/rmn-0843/6/lists/pp/hmbcacgplpndqf.2" 2

# 1 "/root/.topspin-BladeEpu/local_acqu/rmn-0843/6/lists/pp/Delay.incl" 1
;Delay.incl  -  include file for commonly used delays
;
;version (13/08/07)
;
;$CLASS=Common Incl
;$COMMENT=

# 9 "/root/.topspin-BladeEpu/local_acqu/rmn-0843/6/lists/pp/Delay.incl"
;general delays

define delay DELTA
define delay DELTA1
define delay DELTA2
define delay DELTA3
define delay DELTA4
define delay DELTA5
define delay DELTA6
define delay DELTA7
define delay DELTA8
define delay DELTA9
define delay DELTA10
define delay DELTA11
define delay DELTA12
define delay DELTA13
define delay DELTA14
define delay DELTA15
define delay DELTA16

define delay TAU
define delay TAU1
define delay TAU2
define delay TAU3
define delay TAU4
define delay TAU5
define delay TAU6
define delay TAU7
define delay TAU8
define delay TAU9
# 40 "/root/.topspin-BladeEpu/local_acqu/rmn-0843/6/lists/pp/Delay.incl"
define delay INCR1
define delay INCR2
define delay INCR3
define delay INCR4
define delay INCR5
define delay INCR6


;delays for centering pulses
# 50 "/root/.topspin-BladeEpu/local_acqu/rmn-0843/6/lists/pp/Delay.incl"
define delay CEN_HN1
define delay CEN_HN2
define delay CEN_HN3
define delay CEN_HC1
define delay CEN_HC2
define delay CEN_HC3
define delay CEN_HC4
define delay CEN_HP1
define delay CEN_HP2
define delay CEN_CN1
define delay CEN_CN2
define delay CEN_CN3
define delay CEN_CN4
define delay CEN_CP1
define delay CEN_CP2


;loop counters
# 69 "/root/.topspin-BladeEpu/local_acqu/rmn-0843/6/lists/pp/Delay.incl"
define loopcounter COUNTER
define loopcounter SCALEF
define loopcounter FACTOR1
define loopcounter FACTOR2
define loopcounter FACTOR3
define loopcounter FACTOR4
define loopcounter FACTOR5
define loopcounter FACTOR6


# 80 "/root/.topspin-BladeEpu/local_acqu/rmn-0843/6/lists/pp/Delay.incl"
;$Id:$
# 29 "/root/.topspin-BladeEpu/local_acqu/rmn-0843/6/lists/pp/hmbcacgplpndqf.2" 2


"p2=p1*2"
"d11=30m"
"d13=4u"
# 36 "/root/.topspin-BladeEpu/local_acqu/rmn-0843/6/lists/pp/hmbcacgplpndqf.2"
"in0=inf1/2"

"FACTOR1=( (1s/(cnst14*2)) - (1s/(cnst15*2)) ) * 10000000 / td1"
"in6=FACTOR1/10000000"

"in28=in6/2"
# 44 "/root/.topspin-BladeEpu/local_acqu/rmn-0843/6/lists/pp/hmbcacgplpndqf.2"
"d0=3u"
"d6=1s/(cnst14*2)"
"d28=3u"


"DELTA1=1s/(2 * (cnst6 + 0.146 * (cnst7-cnst6)) ) -p16-d16"
"DELTA2=1s/(2 * (cnst7 - 0.146 * (cnst7-cnst6)) ) -p16-d16"
# 1 "mc_line 53 file /root/.topspin-BladeEpu/local_acqu/rmn-0843/6/lists/pp/hmbcacgplpndqf.2 exp. def. part of mc cmd. before ze"
; dimension 2D; AQ_mode  (F1) QF
define delay MCWRK
define delay MCREST
define delay d0orig
"d0orig=d0"
define delay d6orig
"d6orig=d6"
define delay d28orig
"d28orig=d28"
define loopcounter t1loop
"t1loop=0"
define loopcounter ph1loop
"ph1loop=0"
define loopcounter F1CNT
"F1CNT = min( 1 , td1)"
define loopcounter ST1CNT
"ST1CNT = max( 1 , trunc(td1 / 1))"
"MCREST = d11 - d11"
"MCWRK = 0.500000*d11"
# 53 "/root/.topspin-BladeEpu/local_acqu/rmn-0843/6/lists/pp/hmbcacgplpndqf.2"
# 53 "/root/.topspin-BladeEpu/local_acqu/rmn-0843/6/lists/pp/hmbcacgplpndqf.2"
1 ze
# 1 "mc_line 53 file /root/.topspin-BladeEpu/local_acqu/rmn-0843/6/lists/pp/hmbcacgplpndqf.2 exp. def. of mc cmd. after ze"
LBLAV, MCWRK
      "d0=d0orig + t1loop * in0 "
      "d6=d6orig - t1loop * in6 "
      "d28=d28orig + t1loop * in28 "
# 54 "/root/.topspin-BladeEpu/local_acqu/rmn-0843/6/lists/pp/hmbcacgplpndqf.2"
# 1 "mc_line 54 file /root/.topspin-BladeEpu/local_acqu/rmn-0843/6/lists/pp/hmbcacgplpndqf.2 exp. start label for mc cmd."
2 MCWRK 
LBLST1, MCWRK
  MCREST
# 55 "/root/.topspin-BladeEpu/local_acqu/rmn-0843/6/lists/pp/hmbcacgplpndqf.2"
3 50u setrtp0|0 ctrlgrad 0
  p16:gp4
  d16
  p1 ph1
  p16:gp4
  d16
  d1 setrtp0^0 ctrlgrad 4047

  p1 ph1
  DELTA1 setrtp0|0 ctrlgrad 0
  p16:gp5
  d16
  p3:f2 ph3
  DELTA2
  p16:gp6
  d16
  p3:f2 ph3
  d13
  p16:gp7
  d16

  d28
  p16:gp8
  d16 pl0:f2
  (p14:sp3 ph1):f2
  d13
  p16:gp8*-1
  d16 pl2:f2
  d28
# 85 "/root/.topspin-BladeEpu/local_acqu/rmn-0843/6/lists/pp/hmbcacgplpndqf.2"
  d6

  p3:f2 ph4
  d0
  d13
  p16:gp1
  d16
  p2 ph2
  d13
  p16:gp2
  d16
  d0
  p3:f2 ph5

  d13
  p16:gp3
  d16
  go=2 ph31
# 1 "mc_line 103 file /root/.topspin-BladeEpu/local_acqu/rmn-0843/6/lists/pp/hmbcacgplpndqf.2 exp. mc cmd. in line"
  MCWRK  wr #0 if #0 zd 

  "t1loop+=1 * (1 - kronecker_delta(1 , td1) )"
      "d0=d0orig + t1loop * in0 "
      "d6=d6orig - t1loop * in6 "
      "d28=d28orig + t1loop * in28 "
  lo to LBLST1 times ST1CNT
  MCWRK 
  "t1loop=0"
  MCWRK rf #0
  lo to LBLAV times tdav
# 104 "/root/.topspin-BladeEpu/local_acqu/rmn-0843/6/lists/pp/hmbcacgplpndqf.2"
  d11 setrtp0^0 ctrlgrad 4047
  exit
# 108 "/root/.topspin-BladeEpu/local_acqu/rmn-0843/6/lists/pp/hmbcacgplpndqf.2"
  ph1=0
  ph2=0 0 0 0 2 2 2 2
  ph3=0 0 2 2
  ph4=0 2
  ph5=0 0 0 0 0 0 0 0 2 2 2 2 2 2 2 2
  ph31=0 2 0 2 0 2 0 2 2 0 2 0 2 0 2 0


;pl0 : 0W
;pl1 : f1 channel - power level for pulse (default)
;pl2 : f2 channel - power level for pulse (default)
;sp3: f2 channel - shaped pulse 180 degree
;p1 : f1 channel -  90 degree high power pulse
;p2 : f1 channel - 180 degree high power pulse
;p3 : f2 channel -  90 degree high power pulse
;p14: f2 channel - 180 degree shaped pulse for inversion
;p16: homospoil/gradient pulse
;d0 : incremented delay (2D)                         [3 usec]
;d1 : relaxation delay; 1-5 * T1
;d6 : delay for evolution of long range couplings (d6max, 1/2Jlr)
;d11: delay for disk I/O                             [30 msec]
;d13: short delay                                    [4 usec]
;d16: delay for homospoil/gradient recovery
;d28: incremented delay                              [3 usec]
;cnst6: = J(XH)min
;cnst7: = J(XH)max
;cnst14: = J(XH) long range (min)
;cnst15: = J(XH) long range (max)
;inf1: 1/SW(X) = 2 * DW(X)
;in0: 1/(2 * SW(X)) = DW(X)
;nd0: 2
;in6: (d6max - d6min)/td1                            [200msec-20msec]
;in28: = in6/4 + k*in0/2, k=J(scale) - 1
;in30: = in6
;ns: 2 * n
;ds: 16
;td1: number of experiments
;FnMODE: QF
# 148 "/root/.topspin-BladeEpu/local_acqu/rmn-0843/6/lists/pp/hmbcacgplpndqf.2"
;use gradient ratio:
;    gp 1 : gp 2 : gp 3 : gp 4 : gp 5 : gp 6 : gp 7 : gp 8
;      50 :   30 : 40.1 :    5 :   60 :  -40 :  -20 :   17   for C-13

;for z-only gradients:
;gpz1: 50%     for C-13
;gpz2: 30%
;gpz3: 40.1%   for C-13
;gpz4: 5%
;gpz5: 60%
;gpz6: -40%
;gpz7: -20%
;gpz8: 17%

;use gradient files:
;gpnam1: SMSQ10.100
;gpnam2: SMSQ10.100
;gpnam3: SMSQ10.100
;gpnam4: SMSQ10.100
;gpnam5: SMSQ10.100
;gpnam6: SMSQ10.100
;gpnam7: SMSQ10.100
;gpnam8: SMSQ10.100
# 174 "/root/.topspin-BladeEpu/local_acqu/rmn-0843/6/lists/pp/hmbcacgplpndqf.2"
;$Id:$
